# Supplementary material for: Changes in the Murine Microbiome and Bacterial Extracellular Vesicle Production in Response to Antibiotic Treatment and Norovirus Infection
Source: Viruses. 2023 Dec 16;15(12):2443. doi: 10.3390/v15122443 (PMC10747002; doi:10.3390/v15122443)
Supplement: Supplementary file 1 [file viruses-15-02443-s001.zip]

Archive with 1 entries (1 files):
- Supplemental Tables S1 to S5.xlsx
