# Supplementary material for: Changes in the Murine Microbiome and Bacterial Extracellular Vesicle Production in Response to Antibiotic Treatment and Norovirus Infection
Source: Viruses. 2023 Dec 16;15(12):2443. doi: 10.3390/v15122443 (PMC10747002; doi:10.3390/v15122443)
Supplement: Supplementary file 1 [file viruses-15-02443-s001.zip › Supplemental Tables S1 to S5.xlsx]

## Sheet: Overview
Supplemental Tables
Supplemental Table S1. Fold changes and p-values for the post vs pre MNV samples.
Supplemental Table S2. Fold changes and p-values for the comparisons of MNV vs Mock in the post samples.
Supplemental Table S3. Fold changes and p-values for the comparison of Broad MNV vs PBS MNV in the post samples.
Supplemental Table S4. Fold changes and p-values for the comparison of Anaerobe MNV vs PBS MNV in the post samples.
Supplemental Table S5. Fold changes used for creation of Figure 8 heatmap showing shared differentially abundant taxa.

## Sheet: Table S1
Supplemental Table S1. Fold changes and p-values for the post vs pre MNV samples.
PBS-MNV-Post vs PBS-MNV-Pre
Taxa ID	log2FoldChange	lfcSE	pvalue	padj
[Eubacterium] ventriosum group	3.34596	0.710076	0.000333465	0.0200079
Marvinbryantia	2.52519	0.651646	0.00470729	0.0989577
Dorea	2.14668	0.559047	0.00494788	0.0989577
ASV37.Lachnospiraceae	3.82789	0.767247	0.000198479	0.0346016
ASV60.Lachnospiraceae	2.20279	0.464092	0.000312536	0.0408641
ASV202.Lachnospiraceae	1.35005	0.15829	2.74641e-05	0.0143637
ASV209.Lachnospiraceae	2.57738	0.577434	0.000535351	0.0490786
ASV339.Anaerovoracaceae	1.85177	0.417326	0.000563043	0.0490786
ASV342.Lachnospiraceae	3.53729	0.641952	7.68152e-05	0.0200872
Broad-MNV-Post vs Broad-MNV-Pre
Taxa ID	log2FoldChange	lfcSE	pvalue	padj
Proteobacteria	3.80143	1.306	0.0130631	0.0391894
Bacteroidota	1.00022	0.432424	0.0536584	0.0804876
Actinobacteriota	-2.28906	0.916461	0.0384477	0.0768955
Verrucomicrobiota	3.24973	0.797818	0.00154451	0.00926707
Gammaproteobacteria	4.58809	1.34056	0.00505515	0.0101103
Bacteroidia	1.71232	0.407101	0.00472949	0.0101103
Verrucomicrobiae	4.0364	0.748658	0.0001623	0.0012984
Clostridia	1.9523	0.457878	0.00110009	0.00440038
Coriobacteriia	-1.75293	0.71581	0.0435782	0.0697251
Verrucomicrobiales	2.6144	0.749037	0.0044605	0.0401445
Coriobacteriales	-3.22005	0.730778	0.0025838	0.0401445
Akkermansiaceae	2.77286	0.727747	0.00248331	0.0342706
Butyricicoccaceae	2.83282	0.654106	0.0030194	0.0342706
Eggerthellaceae	-3.05189	0.730617	0.00354523	0.0342706
Akkermansia	2.46416	0.721636	0.00512861	0.0871864
HT002	-3.15409	0.754542	0.00375977	0.0871864
Enterorhabdus	-3.37644	0.66048	0.00111292	0.0567591
Anaerobe-MNV-Post vs Anaerobe-MNV-Pre
	log2FoldChange	lfcSE	pvalue	padj
Actinobacteria	-2.02106	0.459314	0.00228622	0.0182898

## Sheet: Table S2
Supplemental Table S2. Fold changes and p-values for the comparisons of MNV vs Mock in the post samples.
PBS-MNV-Post vs PBS-Mock-Post
Taxa ID	log2FoldChange	lfcSE	pvalue	padj
Lachnospiraceae UCG-010	2.46267	0.57857	0.000121857	0.00755513
ASV125.Erysipelatoclostridiaceae	-3.46234	0.909827	0.000475357	0.0379773
ASV179.Ruminococcaceae	-2.33179	0.531667	8.17738e-05	0.0173334
ASV371.Lachnospiraceae	1.72363	0.463432	0.000612911	0.0401797
ASV409.Lachnospiraceae	-1.75011	0.527848	0.001952	0.0885909
ASV428.Lachnospiraceae	1.78629	0.41191	9.52088e-05	0.0173334
ASV480.Ruminococcaceae	3.74803	0.878111	0.000117515	0.0173334
ASV560.Lachnospiraceae	2.17633	0.46103	2.87134e-05	0.0169409
ASV638.Oscillospiraceae	1.89895	0.491304	0.000398237	0.0379773
ASV743.Erysipelatoclostridiaceae	-2.44336	0.673245	0.000797304	0.0427645
ASV772.Oscillospiraceae	2.18379	0.671789	0.0023387	0.0985597
ASV794.Ruminococcaceae	1.54375	0.398585	0.000388919	0.0379773
ASV1032.Ruminococcaceae	-1.29197	0.341933	0.000514947	0.0379773
ASV1117.Saccharimonadaceae	2.29456	0.679576	0.00164497	0.0808776
ASV1213.Lachnospiraceae	2.33638	0.642978	0.000787043	0.0427645
Broad-MNV-Post vs Broad-Mock-Post
Taxa ID	log2FoldChange	lfcSE	pvalue	padj
Actinobacteria	-4.11646	1.56224	0.0119127	0.0536072
Coriobacteriia	-7.53358	1.37478	2.5403e-06	2.28627e-05
Coriobacteriales	-6.72038	1.39851	2.19677e-05	0.000439353
Muribaculaceae	4.09079	1.38847	0.00534181	0.0537004
Acholeplasmataceae	3.9949	1.4031	0.00692909	0.0537004
Eggerthellaceae	-6.04392	1.48476	0.00021482	0.00387537
Butyricicoccaceae	5.28782	1.31523	0.000250024	0.00387537
Lachnoclostridium	-3.96902	1.28651	0.00368257	0.0570799
Marvinbryantia	-4.4065	1.11941	0.000321851	0.00997739
GCA-900066575	-4.18704	1.23982	0.00164178	0.0339302
Enterorhabdus	-6.81115	1.49461	4.79732e-05	0.00297434
ASV101.Oscillospiraceae	-4.5553	1.20536	0.00051377	0.0606249
ASV111.Eggerthellaceae	-5.83863	1.29764	5.74495e-05	0.0169476
ASV121.Eggerthellaceae	-4.32287	1.1382	0.000486049	0.0606249
ASV148.Lachnospiraceae	-2.9505	0.773099	0.00046018	0.0606249
ASV272.Lachnospiraceae	-4.11702	0.866413	2.60219e-05	0.0153529
Anaerobe-MNV-Post vs Anaerobe-Mock-Post
Taxa ID	log2FoldChange	lfcSE	pvalue	padj
Firmicutes	1.6068	0.553843	0.00601642	0.0360985

## Sheet: Table S3
Supplemental Table S3. Fold changes and p-values for the comparison of Broad MNV vs PBS MNV in the post samples.
Broad-MNV-Post vs PBS-MNV-Post
Taxa ID	log2FoldChange	lfcSE	pvalue	padj
Proteobacteria	8.63989	0.862791	1.85554e-12	1.11332e-11
Firmicutes	2.62863	0.593056	7.07811e-05	0.000212343
Verrucomicrobiota	4.19502	1.81974	0.0264181	0.0528362
Patescibacteria	-2.33877	1.21679	0.0617381	0.0926071
Gammaproteobacteria	6.1839	0.880608	1.74606e-08	1.57146e-07
Actinobacteria	-4.67035	1.32318	0.00106333	0.0023925
Coriobacteriia	-5.97774	1.16441	7.72559e-06	3.47652e-05
Saccharimonadia	-4.7939	1.23707	0.000386482	0.00115945
Alphaproteobacteria	2.79673	0.84028	0.0018834	0.00339012
Enterobacterales	9.74402	0.947748	8.6265e-13	1.7253e-11
Bifidobacteriales	-3.78416	1.42184	0.0111475	0.0371585
Monoglobales	-6.41558	1.15983	2.15061e-06	2.15061e-05
Staphylococcales	4.37532	1.71454	0.0146393	0.0418266
Coriobacteriales	-5.09154	1.18451	0.000107106	0.000535528
Saccharimonadales	-3.9077	1.2613	0.00355463	0.0142185
Caulobacterales	3.68293	0.806597	4.66616e-05	0.000311077
Enterobacteriaceae	10.3722	0.970356	2.73019e-13	8.46359e-12
Bacteroidaceae	-5.16985	1.70852	0.00431963	0.0167386
Bifidobacteriaceae	-3.15599	1.47269	0.0382489	0.0988097
Monoglobaceae	-5.78741	1.2619	4.37961e-05	0.000271536
[Eubacterium] coprostanoligenes group	-5.66419	1.17726	2.15566e-05	0.000167063
Staphylococcaceae	5.00349	1.79065	0.0079484	0.0273778
Eggerthellaceae	-4.46337	1.25757	0.00100505	0.00445094
UCG-010	-5.54699	0.942688	6.87554e-07	1.06571e-05
Defluviitaleaceae	-4.49633	1.13272	0.000291476	0.00150596
Enterococcaceae	3.73802	1.46245	0.0144918	0.0408404
Saccharimonadaceae	-3.27954	1.27507	0.0139297	0.0408404
Caulobacteraceae	4.31109	0.813905	4.57898e-06	4.73162e-05
Escherichia-Shigella	12.8542	0.947402	1.48431e-16	9.20275e-15
Lactobacillus	2.83727	0.91754	0.00361194	0.0149293
Akkermansia	5.73631	1.96447	0.00572525	0.0197203
Lachnospiraceae NK4A136 group	3.60435	1.21469	0.00505176	0.0184241
[Eubacterium] ventriosum group	-4.87547	1.05324	3.83012e-05	0.000379364
Monoglobus	-3.30536	1.34537	0.0184509	0.0519979
Clostridium sensu stricto 1	4.00755	0.962563	0.000162019	0.000759089
Romboutsia	3.46471	1.3848	0.0165413	0.0507206
Marvinbryantia	-4.20809	0.94812	6.94729e-05	0.000538415
GCA-900066575	-3.18902	1.0501	0.00419447	0.0162536
ASF356	-5.70005	1.11979	8.87528e-06	0.000110053
Staphylococcus	7.25926	1.58038	4.28314e-05	0.000379364
Roseburia	-3.35834	1.40511	0.021644	0.0583447
Enterococcus	6.22008	1.47943	0.000142964	0.000759089
Family XIII AD3011 group	-3.68304	0.661009	1.88788e-06	2.92622e-05
UCG-005	2.86908	0.68081	0.000138717	0.000759089
Acetatifactor	-3.75343	0.905544	0.000171407	0.000759089
Harryflintia	1.81898	0.648822	0.00776022	0.0253228
Oscillospira	3.12123	0.74613	0.00015251	0.000759089
Negativibacillus	3.81352	0.67809	1.59569e-06	2.92622e-05
Streptococcus	3.41855	1.37491	0.0171795	0.0507206
Anaerofustis	3.4023	0.774723	8.03105e-05	0.00055325
Candidatus Soleaferrea	3.86399	0.671245	1.03962e-06	2.92622e-05
ASV1.Enterobacteriaceae	9.48168	0.771649	3.69646e-15	1.09046e-12
ASV6.Bacteroidaceae	-5.79444	1.80681	0.00263929	0.0114499
ASV7.Rikenellaceae	-4.56584	1.77686	0.014014	0.0413414
ASV9.Muribaculaceae	-5.2238	1.93766	0.0102183	0.0329657
ASV13.Enterobacteriaceae	9.40427	2.71468	0.00128234	0.00646652
ASV20.Muribaculaceae	-6.20265	1.53085	0.000227451	0.00154249
ASV21.Muribaculaceae	-4.06563	1.80137	0.0295421	0.0767833
ASV22.Muribaculaceae	-4.94868	1.77664	0.0081311	0.0282197
ASV23.Ruminococcaceae	-4.9562	1.47104	0.00167902	0.00805382
ASV24.Muribaculaceae	-7.36584	1.68449	8.51499e-05	0.000697756
ASV34.Muribaculaceae	-5.717	1.917	0.00485462	0.0180606
ASV36.Oscillospiraceae	-3.05613	1.41931	0.037383	0.0922843
ASV37.Lachnospiraceae	-8.05697	1.22442	7.23704e-08	1.85646e-06
ASV40.Muribaculaceae	-4.35398	1.3325	0.00223198	0.0101298
ASV42.Oscillospiraceae	-3.09742	1.23406	0.016223	0.0460172
ASV47.Rikenellaceae	-3.25879	1.41423	0.0264797	0.0700967
ASV48.Lachnospiraceae	-6.27173	1.33373	3.04068e-05	0.000320494
ASV49.Muribaculaceae	-5.26789	1.82161	0.00616509	0.0217808
ASV52.Lachnospiraceae	-5.66938	1.28681	7.6869e-05	0.000647896
ASV56.Enterobacteriaceae	1.22192	0.38262	0.00273872	0.0117945
ASV57.Muribaculaceae	-5.69668	1.75702	0.00239421	0.0106353
ASV58.Oscillospiraceae	-6.19923	0.92552	4.94848e-08	1.6584e-06
ASV59.Enterobacteriaceae	1.23659	0.291835	0.000129241	0.000990291
ASV60.Lachnospiraceae	-4.97833	1.19691	0.000164064	0.00120997
ASV61.Enterobacteriaceae	1.26687	0.308046	0.000189127	0.0013444
ASV65.Muribaculaceae	-4.3075	1.90325	0.0291188	0.0761096
ASV71.Oscillospiraceae	-6.39152	1.40679	5.00918e-05	0.00047668
ASV72.Ruminococcaceae	-2.62206	1.07977	0.0197574	0.0539883
ASV73.Lactobacillaceae	-3.95967	1.63071	0.0197652	0.0539883
ASV74.Lachnospiraceae	-5.94653	1.35622	8.20695e-05	0.000681986
ASV78.Ruminococcaceae	-3.79471	0.84459	5.86156e-05	0.00054894
ASV79.Lachnospiraceae	-8.86303	1.04715	1.8786e-10	1.38546e-08
ASV85.Eggerthellaceae	-5.41936	0.952789	1.29766e-06	2.39256e-05
ASV86.Lachnospiraceae	-1.90757	0.795454	0.0212369	0.0572136
ASV88.Oscillospiraceae	-6.62807	1.23048	3.43071e-06	5.06029e-05
ASV91.Staphylococcaceae	4.06762	1.54442	0.0119493	0.0369116
ASV93.Oscillospiraceae	-2.09478	0.782208	0.0106912	0.0337315
ASV98.Lachnospiraceae	-7.06108	1.1431	2.66341e-07	6.28565e-06
ASV101.Oscillospiraceae	-4.80062	1.02091	3.04197e-05	0.000320494
ASV111.Eggerthellaceae	-5.8749	1.09908	3.9179e-06	5.63795e-05
ASV112.Lachnospiraceae	-2.06817	0.945001	0.0345294	0.087435
ASV113.Lachnospiraceae	-1.50437	0.389102	0.000396885	0.00254524
ASV120.Lachnospiraceae	-3.29185	1.20408	0.009278	0.0311024
ASV121.Eggerthellaceae	-5.32024	0.964037	2.24104e-06	3.77776e-05
ASV122.Butyricicoccaceae	-5.02906	1.31341	0.000443357	0.00266919
ASV126.Oscillospiraceae	-5.23595	1.20236	9.00311e-05	0.000727648
ASV133.Lachnospiraceae	-3.27827	1.01644	0.00250954	0.0109676
ASV137.Lachnospiraceae	-3.82368	1.41657	0.010133	0.0329657
ASV138.Lachnospiraceae	-6.38643	1.31239	1.81155e-05	0.000219393
ASV142.Lachnospiraceae	-2.11344	0.873165	0.0201353	0.0547459
ASV144.Lachnospiraceae	-2.34152	1.06024	0.0330042	0.0842964
ASV148.Lachnospiraceae	-5.42379	0.6548	3.28018e-10	2.15034e-08
ASV149.Oscillospiraceae	-5.64918	0.789723	1.14806e-08	4.83826e-07
ASV152.Lachnospiraceae	-3.87007	1.56293	0.0176097	0.0490081
ASV154.Erysipelotrichaceae	-3.40718	0.913237	0.000592348	0.00336044
ASV156.Lachnospiraceae	-3.13896	1.00146	0.00322091	0.0133827
ASV158.Oscillospiraceae	-2.9101	0.704503	0.000178997	0.0013038
ASV159.Lachnospiraceae	-3.44086	0.940966	0.000735944	0.00405801
ASV162.UCG-010	-4.14128	1.64105	0.0156925	0.0449446
ASV164.Ruminococcaceae	-3.32421	0.742787	6.19291e-05	0.000555321
ASV165.Defluviitaleaceae	-5.20591	1.16351	6.21207e-05	0.000555321
ASV166.Eggerthellaceae	-4.18508	1.23739	0.00161864	0.00787826
ASV176.Lachnospiraceae	-3.02945	1.11965	0.00996791	0.0326726
ASV177.Lachnospiraceae	-6.34215	0.592684	2.64251e-13	5.19694e-11
ASV179.Ruminococcaceae	-2.84536	0.569309	1.19191e-05	0.000154175
ASV182.Lachnospiraceae	-3.5734	1.4577	0.0186947	0.0515415
ASV184.Erysipelotrichaceae	-5.64872	1.14945	1.55528e-05	0.000195238
ASV187.[Eubacterium] coprostanoligenes group	-5.92551	1.54448	0.000433525	0.00266919
ASV188.Ruminococcaceae	-3.7497	0.844281	6.88428e-05	0.000606228
ASV193.Ruminococcaceae	1.58166	0.383586	0.000183052	0.00131708
ASV194.Lachnospiraceae	-4.72981	1.22235	0.000393142	0.00254524
ASV195.Lachnospiraceae	-3.27712	0.864799	0.000498448	0.00291173
ASV201.Eggerthellaceae	-4.87234	0.771914	1.72147e-07	4.23194e-06
ASV202.Lachnospiraceae	-4.8474	0.63141	2.17694e-09	9.87995e-08
ASV203.Erysipelotrichaceae	-3.43496	1.12184	0.00392104	0.0155263
ASV204.Lachnospiraceae	-2.65116	0.591707	6.09331e-05	0.000555321
ASV206.Oscillospiraceae	-3.12919	1.10803	0.00735738	0.0256855
ASV209.Lachnospiraceae	-3.88657	0.697496	1.8858e-06	3.27242e-05
ASV212.Lachnospiraceae	-1.3598	0.509565	0.0109502	0.034365
ASV213.Lachnospiraceae	1.1212	0.304089	0.000673512	0.0037845
ASV215.Oscillospiraceae	-2.03297	0.627118	0.00239745	0.0106353
ASV216.Oscillospiraceae	-3.89377	1.15204	0.00162906	0.00787826
ASV220.Lachnospiraceae	-2.79706	1.04337	0.010617	0.0336943
ASV221.Oscillospiraceae	-6.1224	1.03159	5.83556e-07	1.18724e-05
ASV222.Lachnospiraceae	-4.38726	1.14526	0.00044102	0.00266919
ASV223.Anaerovoracaceae	-6.67504	0.2744	1.38661e-25	8.18099e-23
ASV228.Oscillospiraceae	-2.12661	0.767056	0.00840716	0.0286718
ASV229.Lachnospiraceae	-3.72372	1.081	0.00135576	0.0067651
ASV231.Lachnospiraceae	-3.64553	1.23005	0.00510006	0.0186897
ASV234.Lachnospiraceae	-4.49105	0.676685	6.0288e-08	1.69381e-06
ASV236.Lachnospiraceae	-4.24301	1.09885	0.00040276	0.00255514
ASV243.Lachnospiraceae	-2.45352	0.554666	7.27729e-05	0.000631412
ASV245.Oscillospiraceae	-4.57716	0.668027	3.01828e-08	1.11299e-06
ASV250.Ruminococcaceae	-1.84248	0.537215	0.00141486	0.00695641
ASV251.Lachnospiraceae	-4.95944	0.582665	1.62287e-10	1.36785e-08
ASV252.Oscillospiraceae	-1.24908	0.485201	0.013851	0.0410657
ASV254.Clostridiaceae	2.03035	0.650166	0.00332413	0.013715
ASV260.Lachnospiraceae	-2.70114	0.748427	0.000845307	0.00461788
ASV271.Lachnospiraceae	-3.55972	0.829857	0.00011007	0.000865887
ASV272.Lachnospiraceae	-4.40359	0.733835	4.71432e-07	1.02961e-05
ASV273.Lachnospiraceae	-3.14449	0.649237	1.94783e-05	0.000229844
ASV278.Ruminococcaceae	-2.66939	0.884519	0.00441361	0.0169514
ASV283.Lactobacillaceae	-4.92955	1.3043	0.000513387	0.00296959
ASV284.Lachnospiraceae	-4.11759	1.36169	0.00434335	0.0168591
ASV285.Ruminococcaceae	-4.05013	1.16619	0.00125078	0.00636171
ASV286.Lachnospiraceae	-3.8913	0.710488	2.56418e-06	4.20241e-05
ASV288.Lachnospiraceae	-2.06033	0.381679	3.30607e-06	5.00148e-05
ASV289.Lachnospiraceae	-2.44949	0.926996	0.0116936	0.0363118
ASV291.Lachnospiraceae	-7.10318	0.748622	8.58937e-12	1.26693e-09
ASV292.Lachnospiraceae	-3.23186	0.672358	2.18732e-05	0.000248177
ASV294.Oscillospiraceae	-5.21997	1.0994	2.63328e-05	0.00028771
ASV297.Eggerthellaceae	-3.34979	1.00466	0.00185233	0.008743
ASV301.Lachnospiraceae	-5.63428	0.688528	4.47145e-10	2.63816e-08
ASV302.Lachnospiraceae	-3.12795	1.35759	0.0264942	0.0700967
ASV306.Lachnospiraceae	-3.89846	1.31778	0.00517316	0.0188405
ASV307.Oscillospiraceae	-3.77495	1.23683	0.00402587	0.0157302
ASV308.[Eubacterium] coprostanoligenes group	-3.29332	1.18503	0.00826456	0.0285151
ASV312.Lachnospiraceae	-2.64847	0.881679	0.00458214	0.0173299
ASV318.Lachnospiraceae	-2.29766	0.848284	0.00989548	0.0326164
ASV321.Oscillospiraceae	-3.95305	0.428031	1.8182e-11	2.14547e-09
ASV326.Lachnospiraceae	-3.38966	1.29535	0.0124661	0.0379125
ASV328.Lachnospiraceae	-2.76668	0.596593	3.72968e-05	0.000372968
ASV332.Oscillospiraceae	-5.72814	0.997165	1.08086e-06	2.05713e-05
ASV333.Ruminococcaceae	1.56558	0.467925	0.00179335	0.00853289
ASV339.Anaerovoracaceae	-5.09374	0.875448	8.50681e-07	1.67301e-05
ASV341.Oscillospiraceae	-1.82015	0.507569	0.000903766	0.0048038
ASV342.Lachnospiraceae	-5.50761	0.697499	1.09352e-09	5.37646e-08
ASV346.Lachnospiraceae	-2.43503	0.676673	0.000871583	0.00471774
ASV348.Ruminococcaceae	-2.69274	0.445378	4.07296e-07	9.24249e-06
ASV355.Anaerovoracaceae	-3.73037	0.561476	5.89389e-08	1.69381e-06
ASV365.Oscillospiraceae	-6.02184	1.1344	4.41155e-06	6.19718e-05
ASV367.Lachnospiraceae	-3.2903	1.10365	0.00486718	0.0180606
ASV368.Oscillospiraceae	-3.24991	0.403232	6.56315e-10	3.52024e-08
ASV371.Lachnospiraceae	-2.70381	0.496243	2.80977e-06	4.48044e-05
ASV379.Lachnospiraceae	-1.30137	0.431612	0.00444643	0.0169514
ASV381.Oscillospiraceae	-1.51503	0.397699	0.000469778	0.00277169
ASV383.Oscillospiraceae	-3.62401	0.897008	0.0002356	0.00157959
ASV385.Anaerovoracaceae	-2.08728	0.692403	0.00445334	0.0169514
ASV394.Lachnospiraceae	-1.98134	0.875647	0.0291538	0.0761096
ASV395.Lachnospiraceae	-6.46578	0.720439	3.97051e-11	3.90434e-09
ASV400.Lachnospiraceae	-2.54045	0.814692	0.00336529	0.0137883
ASV408.Oscillospiraceae	-2.32749	0.489631	2.58775e-05	0.00028771
ASV409.Lachnospiraceae	-2.96167	0.56522	5.49758e-06	7.5432e-05
ASV411.Lachnospiraceae	-2.54999	0.725118	0.0011037	0.00576267
ASV413.Lachnospiraceae	-2.97196	0.850005	0.00116969	0.00605367
ASV420.Lachnospiraceae	-1.00302	0.456145	0.0337291	0.0857766
ASV422.Lachnospiraceae	-2.16016	0.694201	0.00342602	0.0139404
ASV423.Oscillospiraceae	-1.84289	0.368232	1.16646e-05	0.000154175
ASV428.Lachnospiraceae	-2.06582	0.441073	3.22595e-05	0.000328156
ASV429.Oscillospiraceae	-2.13495	0.678413	0.00311215	0.0131492
ASV433.Lachnospiraceae	-1.52974	0.704882	0.0359863	0.0899657
ASV434.Ruminococcaceae	-1.75332	0.631979	0.0083661	0.0286718
ASV437.Lachnospiraceae	-3.25801	0.979595	0.00189644	0.00881021
ASV440.Lachnospiraceae	-4.53386	1.30234	0.00122126	0.00626561
ASV446.Lachnospiraceae	-2.47557	0.940802	0.0120215	0.0369412
ASV449.Lachnospiraceae	-2.51667	0.614923	0.000200944	0.00139479
ASV456.Lachnospiraceae	-2.0748	0.483648	0.000109952	0.000865887
ASV462.Ruminococcaceae	-2.40119	0.95491	0.0160407	0.0457198
ASV464.Lachnospiraceae	-1.91472	0.723122	0.0115346	0.0360073
ASV465.Lachnospiraceae	-4.68154	1.44568	0.00242053	0.0106575
ASV468.Lachnospiraceae	-2.9667	1.36524	0.0357591	0.0897926
ASV470.Oscillospiraceae	-2.06597	0.665085	0.00347664	0.0140495
ASV474.Ruminococcaceae	-2.6496	0.572383	3.82934e-05	0.000376552
ASV480.Ruminococcaceae	-3.75817	0.940282	0.000268439	0.00177954
ASV483.Saccharimonadaceae	-3.45466	1.18328	0.0057321	0.0206216
ASV484.Lachnospiraceae	-2.04994	0.687058	0.00483661	0.0180606
ASV493.Lachnospiraceae	-3.1386	0.580471	3.21247e-06	4.98778e-05
ASV497.Lachnospiraceae	-2.75332	0.901329	0.00399761	0.015724
ASV498.Oscillospiraceae	-2.28044	0.914088	0.0168329	0.0472925
ASV499.Ruminococcaceae	-2.85362	0.76406	0.000585551	0.00335413
ASV504.Lachnospiraceae	-2.62547	0.594269	7.40085e-05	0.000632826
ASV505.Lachnospiraceae	-3.44051	0.517753	5.87088e-08	1.69381e-06
ASV519.Lachnospiraceae	-3.56227	0.53238	5.05953e-08	1.6584e-06
ASV523.Oscillospiraceae	-2.32381	0.494854	3.1031e-05	0.000321198
ASV525.Lachnospiraceae	-2.11905	0.780903	0.00977102	0.0323871
ASV526.Oscillospiraceae	-2.75545	0.700456	0.000324421	0.00212676
ASV529.Anaerovoracaceae	-2.02723	0.654303	0.0035532	0.0142612
ASV544.Lachnospiraceae	-2.67135	1.07535	0.0172714	0.0482946
ASV548.Lachnospiraceae	-2.0498	0.801177	0.0144036	0.0422793
ASV549.Lachnospiraceae	-3.0482	1.26684	0.0208338	0.056385
ASV550.Ruminococcaceae	-1.39709	0.645357	0.0364244	0.0902959
ASV554.Lachnospiraceae	-2.67897	0.652993	0.000194967	0.00136941
ASV560.Lachnospiraceae	-3.49068	0.493671	1.49463e-08	5.87888e-07
ASV565.Oscillospiraceae	-2.2839	0.599334	0.000468054	0.00277169
ASV566.Lachnospiraceae	-3.64405	0.652762	1.82398e-06	3.26105e-05
ASV570.Lachnospiraceae	-2.01083	0.79024	0.0149046	0.0433187
ASV579.Oscillospiraceae	-1.08785	0.403553	0.010225	0.0329657
ASV583.Oscillospiraceae	-2.78238	0.663165	0.000146848	0.00109671
ASV596.Oscillospiraceae	-2.8161	0.613031	4.27805e-05	0.000413778
ASV599.Ruminococcaceae	-1.66729	0.635474	0.0122532	0.037458
ASV600.Enterobacteriaceae	1.77591	0.708667	0.01638	0.0462402
ASV616.Lachnospiraceae	-1.74949	0.788402	0.0322209	0.0826536
ASV617.Lachnospiraceae	-1.77901	0.686888	0.0133262	0.0401146
ASV619.Ruminococcaceae	-2.06899	0.811203	0.0146886	0.0429022
ASV620.Saccharimonadaceae	-3.46399	1.10132	0.00312629	0.0131492
ASV626.Lachnospiraceae	-1.86919	0.607646	0.00377334	0.0150424
ASV646.Erysipelotrichaceae	1.04403	0.317177	0.00208704	0.00961996
ASV657.Lachnospiraceae	-1.74414	0.770292	0.0290509	0.0761096
ASV658.Lachnospiraceae	-3.91636	0.591553	6.35578e-08	1.7045e-06
ASV665.Lachnospiraceae	-3.5813	0.843965	0.000126837	0.000984658
ASV667.Lachnospiraceae	-1.82332	0.678521	0.0104467	0.0334977
ASV683.Lachnospiraceae	-1.53743	0.664061	0.0258157	0.0689197
ASV692.Erysipelotrichaceae	-2.79307	1.04196	0.0106223	0.0336943
ASV698.Caulobacteraceae	3.60151	0.720986	1.20204e-05	0.000154175
ASV707.Monoglobaceae	-1.77387	0.716991	0.0177003	0.049029
ASV712.Lachnospiraceae	-1.86636	0.71483	0.0126499	0.0382739
ASV721.Ruminococcaceae	-2.15658	0.664228	0.00236448	0.0106353
ASV722.Lachnospiraceae	-3.63794	0.859778	0.000131663	0.000995911
ASV749.Ruminococcaceae	-3.25991	0.677691	2.16274e-05	0.000248177
ASV768.Peptococcaceae	-2.50671	0.418502	4.88628e-07	1.02961e-05
ASV772.Oscillospiraceae	-2.26123	0.719352	0.00314244	0.0131492
ASV777.Ruminococcaceae	-2.24507	0.627303	0.000922488	0.00485953
ASV782.Lachnospiraceae	-1.22159	0.546399	0.0310185	0.0799167
ASV790.Lachnospiraceae	1.70762	0.673435	0.0152335	0.0438426
ASV808.Ruminococcaceae	-1.88965	0.64962	0.00589624	0.0210835
ASV827.Ruminococcaceae	-2.33229	0.737673	0.00298925	0.0127801
ASV854.Lachnospiraceae	1.88398	0.463792	0.00022043	0.00151225
ASV940.Lachnospiraceae	-1.75075	0.8057	0.0357649	0.0897926
ASV988.Lachnospiraceae	1.17968	0.406496	0.00600241	0.0213339
ASV1032.Ruminococcaceae	1.05469	0.366142	0.00635096	0.022304
ASV1121.Lachnospiraceae	-1.95319	0.870536	0.0304581	0.0788169
ASV1166.Lachnospiraceae	-2.2708	0.771384	0.00537672	0.0194618
ASV1174.Lachnospiraceae	1.03553	0.374518	0.00857011	0.0290596
ASV1213.Lachnospiraceae	-3.34916	0.688501	1.82208e-05	0.000219393
ASV1235.Enterobacteriaceae	1.26586	0.330581	0.000443121	0.00266919
ASV1301.Enterobacteriaceae	1.26758	0.427025	0.00503697	0.0185738
ASV1525.Erysipelotrichaceae	2.21857	0.678978	0.00223199	0.0101298
ASV1559.Enterobacteriaceae	1.2597	0.350624	0.00088633	0.00475395
ASV1580.Enterobacteriaceae	1.62552	0.442974	0.000708876	0.00394563
ASV1652.Enterobacteriaceae	1.26655	0.329183	0.000419607	0.0026337

## Sheet: Table S4
Supplemental Table S4. Fold changes and p-values for the comparison of Anaerobe MNV vs PBS MNV in the post samples.
Anaerobe-MNV-Post vs PBS-MNV-Post
Taxa ID	log2FoldChange	lfcSE	pvalue	padj
Proteobacteria	16.6132	0.805744	6.40649e-23	3.8439e-22
Actinobacteriota	-2.77415	1.18076	0.0238247	0.0357371
Verrucomicrobiota	5.27817	1.69942	0.00348103	0.00696207
Patescibacteria	4.39687	1.13634	0.000393275	0.00117983
Gammaproteobacteria	16.9734	0.822383	6.17408e-23	5.55667e-22
Verrucomicrobiae	5.63834	1.76639	0.00275042	0.00618844
Saccharimonadia	4.75704	1.15528	0.000186249	0.000558747
Alphaproteobacteria	10.3677	0.784722	3.55704e-16	1.60067e-15
Enterobacterales	19.258	0.885083	8.84181e-24	1.76836e-22
Bifidobacteriales	-2.71509	1.32783	0.0474986	0.0863611
Verrucomicrobiales	5.24087	1.77994	0.00536788	0.0119286
Burkholderiales	8.76428	1.62963	3.52562e-06	1.17521e-05
Clostridiales	9.41369	0.884207	3.0755e-13	1.2302e-12
Staphylococcales	6.45882	1.60118	0.000240143	0.000686122
Acholeplasmatales	2.32924	1.12175	0.0443221	0.0863611
Christensenellales	9.21173	0.595663	1.79609e-18	1.79609e-17
Saccharimonadales	4.35958	1.1779	0.000646372	0.00161593
Caulobacterales	9.97022	0.753266	3.35138e-16	2.23425e-15
Eubacteriales	8.72811	0.776163	5.88771e-14	2.94386e-13
Enterobacteriaceae	19.3945	0.906197	1.6263e-23	5.04154e-22
Lactobacillaceae	-2.18896	0.838364	0.0126475	0.0261382
Akkermansiaceae	5.3774	1.75041	0.0038148	0.00844706
Sutterellaceae	8.90081	1.65694	3.5972e-06	1.23904e-05
Clostridiaceae	9.55022	0.877449	1.58702e-13	9.83954e-13
Peptostreptococcaceae	7.14016	1.26993	1.60309e-06	6.21197e-06
Staphylococcaceae	6.59535	1.67225	0.00031465	0.00088674
Acholeplasmataceae	2.46576	1.10982	0.0320218	0.0620423
Erysipelatoclostridiaceae	6.2801	1.06094	6.13591e-07	2.71733e-06
Defluviitaleaceae	3.2781	1.05783	0.00354752	0.00844706
Enterococcaceae	10.7574	1.36575	1.16302e-09	6.00893e-09
Christensenellaceae	9.34826	0.638297	1.15097e-17	1.784e-16
Saccharimonadaceae	4.4961	1.19076	0.000518926	0.00134056
Caulobacteraceae	10.1067	0.760091	2.88427e-16	2.98041e-15
Streptococcaceae	6.7361	1.31338	7.84622e-06	2.43233e-05
Anaerofustaceae	8.86464	0.805174	1.12222e-13	8.69719e-13
Escherichia-Shigella	18.6139	0.884761	3.05678e-23	1.89521e-21
Lactobacillus	-2.93931	0.856873	0.0014125	0.00336827
Bifidobacterium	-3.35916	1.4299	0.0238381	0.0422274
Akkermansia	4.5968	1.83459	0.016394	0.0308009
Parasutterella	8.12021	1.70903	2.60582e-05	8.07804e-05
[Eubacterium] ventriosum group	-3.03357	0.983604	0.00369232	0.00763079
Clostridium sensu stricto 1	8.76962	0.898919	3.92149e-12	2.70147e-11
Romboutsia	6.35956	1.29324	1.53927e-05	5.61381e-05
Staphylococcus	7.11865	1.47589	2.07567e-05	6.77322e-05
Erysipelatoclostridium	6.58423	1.04534	1.79749e-07	7.42961e-07
Anaerotruncus	3.49797	1.03692	0.00165909	0.00380977
Defluviitaleaceae UCG-011	2.4975	1.05306	0.02261	0.0412299
Tyzzerella	4.06558	1.58869	0.0143827	0.0278665
Enterococcus	9.97681	1.38161	9.24717e-09	5.21204e-08
Dubosiella	3.35236	1.13223	0.00513913	0.0102783
Dorea	5.1363	0.720979	1.26076e-08	6.51391e-08
UCG-005	6.24422	0.635795	3.2419e-12	2.51248e-11
Lachnospiraceae UCG-008	4.64806	0.950448	1.67793e-05	5.77954e-05
NK4A214 group	4.11275	0.602121	3.23221e-08	1.43141e-07
Tuzzerella	3.30126	0.839031	0.000323627	0.000836037
Family XIII UCG-001	4.41694	0.634343	2.11156e-08	1.00705e-07
Parvibacter	4.0402	1.24325	0.00234527	0.00501403
Paludicola	6.107	0.604839	1.4613e-12	1.2943e-11
UBA1819	5.43971	1.0452	6.15877e-06	2.38652e-05
[Eubacterium] brachy group	4.48317	0.958816	3.307e-05	9.76352e-05
Lachnospiraceae UCG-010	5.0161	0.57857	1.00053e-10	6.20331e-10
Candidatus Saccharimonas	3.7155	1.13493	0.00219357	0.0048572
Harryflintia	6.59358	0.605922	1.59666e-13	1.64988e-12
Lachnospiraceae FCS020 group	3.1444	0.777495	0.000232657	0.000627162
Butyricicoccus	4.96608	1.40408	0.00104135	0.00258256
Oscillospira	7.79861	0.696796	6.80459e-14	8.8767e-13
Negativibacillus	8.53897	0.633256	1.8202e-16	3.76175e-15
Streptococcus	5.9555	1.28401	3.72094e-05	0.000104863
Anaerofustis	8.08403	0.723499	7.15863e-14	8.8767e-13
Candidatus Soleaferrea	8.58752	0.626863	1.07926e-16	3.34569e-15
ASV1.Enterobacteriaceae	10.7273	0.720628	6.62176e-18	1.95342e-15
ASV3.Muribaculaceae	-10.2054	1.31527	1.68132e-09	5.83517e-08
ASV4.Lactobacillaceae	-10.7649	0.911163	1.27638e-14	2.51022e-12
ASV5.Muribaculaceae	-8.9002	1.99492	6.46659e-05	0.000350027
ASV6.Bacteroidaceae	-8.17455	1.68735	1.94016e-05	0.000124423
ASV7.Rikenellaceae	-10.4596	1.65938	1.77065e-07	2.9019e-06
ASV8.Erysipelotrichaceae	-8.39181	1.09755	2.40197e-09	7.45875e-08
ASV9.Muribaculaceae	-9.91813	1.80954	2.5307e-06	2.33299e-05
ASV10.Bifidobacteriaceae	-7.10298	2.56463	0.00846882	0.0214447
ASV12.Muribaculaceae	-9.416	1.18574	9.50423e-10	3.50468e-08
ASV13.Enterobacteriaceae	5.73047	2.53519	0.0293114	0.0633471
ASV15.Lachnospiraceae	-6.16439	1.73377	0.000987085	0.00350831
ASV20.Muribaculaceae	-6.74419	1.42963	2.90018e-05	0.000171111
ASV21.Muribaculaceae	-9.57826	1.68226	1.27362e-06	1.31831e-05
ASV22.Muribaculaceae	-9.72542	1.65917	7.3975e-07	8.55789e-06
ASV23.Ruminococcaceae	-7.72777	1.37377	1.58894e-06	1.53685e-05
ASV24.Muribaculaceae	-9.36328	1.57312	5.52004e-07	6.78505e-06
ASV25.Muribaculaceae	-5.89158	1.68722	0.00118492	0.00405597
ASV26.Muribaculaceae	-8.3499	1.38982	4.60742e-07	6.17813e-06
ASV29.Lachnospiraceae	-5.1417	1.46496	0.0011257	0.00390685
ASV31.Muribaculaceae	-7.07048	1.72976	0.000204088	0.000935344
ASV34.Muribaculaceae	-6.24465	1.79025	0.0011977	0.00406116
ASV36.Oscillospiraceae	-7.19794	1.32547	2.97829e-06	2.66241e-05
ASV37.Lachnospiraceae	-10.8491	1.14347	8.60143e-12	8.45808e-10
ASV39.Oscillospiraceae	-7.5376	1.436	5.33806e-06	4.19928e-05
ASV40.Muribaculaceae	-9.26979	1.2444	4.47568e-09	1.25745e-07
ASV41.Monoglobaceae	-4.23333	1.40226	0.00440129	0.0123169
ASV42.Oscillospiraceae	-4.64461	1.15247	0.000242798	0.00107707
ASV44.Lachnospiraceae	-4.60656	1.5926	0.00615556	0.0162133
ASV46.Bifidobacteriaceae	-5.411	2.50373	0.0367238	0.076562
ASV47.Rikenellaceae	-4.09105	1.32072	0.00356012	0.0103984
ASV48.Lachnospiraceae	-6.54743	1.24554	5.20845e-06	4.15268e-05
ASV49.Muribaculaceae	-5.81825	1.70117	0.00145366	0.00473844
ASV52.Lachnospiraceae	-8.1789	1.20173	3.49717e-08	7.93588e-07
ASV54.Ruminococcaceae	-5.95468	1.74029	0.00144743	0.00473844
ASV56.Enterobacteriaceae	2.40354	0.357322	4.51527e-08	9.51431e-07
ASV57.Muribaculaceae	-5.96021	1.64084	0.000789963	0.00293131
ASV58.Oscillospiraceae	-7.22013	0.864325	2.6395e-10	1.41573e-08
ASV59.Enterobacteriaceae	1.92094	0.272539	1.60645e-08	3.94919e-07
ASV60.Lachnospiraceae	-7.45969	1.11777	5.35346e-08	1.08915e-06
ASV61.Enterobacteriaceae	1.62366	0.287678	1.49538e-06	1.49538e-05
ASV65.Muribaculaceae	-6.12788	1.77741	0.00134438	0.00450672
ASV69.Lachnospiraceae	-1.78273	0.722415	0.0179719	0.0401646
ASV70.Anaerovoracaceae	-7.65861	1.36083	1.57534e-06	1.53685e-05
ASV71.Oscillospiraceae	-7.86519	1.31378	4.93451e-07	6.32905e-06
ASV72.Ruminococcaceae	-4.20709	1.00837	0.000157755	0.000756709
ASV73.Lactobacillaceae	-6.2161	1.52289	0.000207678	0.000935344
ASV74.Lachnospiraceae	-6.85894	1.26655	3.12592e-06	2.7348e-05
ASV75.Lachnospiraceae	-1.64003	0.68318	0.0211118	0.0466516
ASV76.Lachnospiraceae	-3.2256	1.52353	0.0405121	0.0827064
ASV78.Ruminococcaceae	-4.72579	0.788746	4.8579e-07	6.32905e-06
ASV79.Lachnospiraceae	-7.95114	0.977912	5.26094e-10	2.37541e-08
ASV85.Eggerthellaceae	-5.40817	0.889792	3.67132e-07	5.14127e-06
ASV86.Lachnospiraceae	-2.76725	0.742859	0.000602443	0.00229317
ASV87.Peptococcaceae	-3.2411	0.792676	0.000203303	0.000935344
ASV88.Oscillospiraceae	-6.55616	1.14912	1.22636e-06	1.29205e-05
ASV93.Oscillospiraceae	-3.09027	0.730489	0.000131999	0.000665637
ASV97.Lachnospiraceae	-5.22413	1.16568	6.07287e-05	0.000334859
ASV98.Lachnospiraceae	-6.3431	1.06751	5.70408e-07	6.86818e-06
ASV99.Eggerthellaceae	-4.85803	1.34395	0.000831579	0.0030474
ASV101.Oscillospiraceae	-4.17016	0.953413	8.48344e-05	0.000451193
ASV105.Lachnospiraceae	-3.66008	0.916338	0.000270556	0.00116517
ASV110.Acholeplasmataceae	-6.14042	1.20936	9.24835e-06	6.82066e-05
ASV111.Eggerthellaceae	-5.92196	1.02641	9.96315e-07	1.08857e-05
ASV112.Lachnospiraceae	-2.69681	0.882518	0.00398597	0.0113064
ASV113.Lachnospiraceae	-1.83055	0.363374	1.05007e-05	7.55538e-05
ASV120.Lachnospiraceae	-4.3478	1.12446	0.000396545	0.00160248
ASV121.Eggerthellaceae	-6.40726	0.900296	1.29023e-08	3.30972e-07
ASV122.Butyricicoccaceae	-7.51834	1.22657	3.10703e-07	4.70038e-06
ASV126.Oscillospiraceae	-4.43827	1.12287	0.000306604	0.00126501
ASV132.Peptococcaceae	-4.48886	1.43235	0.00322506	0.00951393
ASV133.Lachnospiraceae	-2.7605	0.949233	0.00590742	0.0156999
ASV137.Lachnospiraceae	-6.30855	1.32291	2.46698e-05	0.000150053
ASV138.Lachnospiraceae	-7.81291	1.22562	1.4058e-07	2.59194e-06
ASV142.Lachnospiraceae	-2.04321	0.815432	0.0163924	0.037198
ASV144.Lachnospiraceae	-2.76207	0.990139	0.0080444	0.0204577
ASV146.Lachnospiraceae	-2.72907	0.870607	0.00321842	0.00951393
ASV148.Lachnospiraceae	-5.25273	0.611505	1.27726e-10	7.53583e-09
ASV149.Oscillospiraceae	-5.68437	0.737507	1.97791e-09	6.48316e-08
ASV151.Lachnospiraceae	-4.25765	1.4595	0.0057681	0.015469
ASV152.Lachnospiraceae	-4.32413	1.45959	0.00511557	0.0138884
ASV154.Erysipelotrichaceae	-2.59216	0.852854	0.00416611	0.0117608
ASV155.Ruminococcaceae	-4.97187	1.40777	0.00105691	0.00373401
ASV156.Lachnospiraceae	-4.49212	0.935242	2.21227e-05	0.000138855
ASV158.Oscillospiraceae	-2.47269	0.657922	0.000546386	0.0020933
ASV159.Lachnospiraceae	-3.47649	0.87875	0.000303364	0.00126046
ASV160.Lachnospiraceae	-4.4954	1.44438	0.00342022	0.0100394
ASV162.UCG-010	-3.9402	1.53255	0.0139653	0.0324391
ASV164.Ruminococcaceae	-3.66785	0.693675	4.71692e-06	3.91969e-05
ASV165.Defluviitaleaceae	-5.32809	1.08658	1.60929e-05	0.000106683
ASV166.Eggerthellaceae	-6.54838	1.15558	1.38936e-06	1.41331e-05
ASV167.Muribaculaceae	-5.75188	1.31509	8.48855e-05	0.000451193
ASV168.Lachnospiraceae	-4.86764	1.36873	0.000984653	0.00350831
ASV176.Lachnospiraceae	-5.20702	1.04562	1.26247e-05	8.66115e-05
ASV177.Lachnospiraceae	-6.13331	0.553496	9.22109e-14	1.36011e-11
ASV179.Ruminococcaceae	-2.21925	0.531667	0.000156807	0.000756709
ASV182.Lachnospiraceae	-6.95904	1.36132	8.28134e-06	6.1848e-05
ASV184.Erysipelotrichaceae	-5.13058	1.07345	2.38385e-05	0.000146507
ASV185.Lachnospiraceae	-2.88495	1.12093	0.0138728	0.0323517
ASV187.[Eubacterium] coprostanoligenes group	-4.9464	1.44236	0.00141609	0.00466884
ASV188.Ruminococcaceae	-3.32582	0.788458	0.000137062	0.000679549
ASV194.Lachnospiraceae	-6.74427	1.14152	6.36385e-07	7.50935e-06
ASV195.Lachnospiraceae	-2.43141	0.80762	0.0045008	0.012467
ASV201.Eggerthellaceae	-4.5648	0.720876	1.61218e-07	2.88238e-06
ASV202.Lachnospiraceae	-4.70211	0.589661	8.56678e-10	3.3696e-08
ASV203.Erysipelotrichaceae	-4.47322	1.04766	0.000116998	0.000605519
ASV204.Lachnospiraceae	-2.30703	0.552584	0.000156397	0.000756709
ASV206.Oscillospiraceae	-3.41829	1.03476	0.00201926	0.00627034
ASV209.Lachnospiraceae	-4.72794	0.651378	8.21154e-09	2.20219e-07
ASV212.Lachnospiraceae	-1.61737	0.475873	0.00154458	0.00500715
ASV215.Oscillospiraceae	-2.42893	0.585653	0.000170135	0.000796665
ASV216.Oscillospiraceae	-4.00202	1.07587	0.000611929	0.00231435
ASV218.Oscillospiraceae	-3.88997	1.41113	0.00875512	0.0220749
ASV220.Lachnospiraceae	-3.87532	0.974381	0.000284786	0.00120784
ASV221.Oscillospiraceae	-5.73934	0.963386	5.42427e-07	6.78505e-06
ASV222.Lachnospiraceae	-3.16732	1.06954	0.00513164	0.0138884
ASV223.Anaerovoracaceae	-5.95672	0.256256	7.59515e-25	4.48114e-22
ASV225.Oscillospiraceae	-1.50075	0.561268	0.0108046	0.0263418
ASV228.Oscillospiraceae	-2.73572	0.716339	0.000456675	0.00178436
ASV229.Lachnospiraceae	-4.94168	1.00953	1.65336e-05	0.000108387
ASV231.Lachnospiraceae	-3.95005	1.14872	0.00137929	0.00459762
ASV234.Lachnospiraceae	-3.89301	0.631943	2.81201e-07	4.36601e-06
ASV236.Lachnospiraceae	-3.68498	1.02619	0.000890983	0.00324494
ASV239.Erysipelotrichaceae	-4.44722	1.16384	0.00045381	0.00178436
ASV243.Lachnospiraceae	-2.98321	0.517992	1.03047e-06	1.10541e-05
ASV245.Oscillospiraceae	-3.81356	0.623858	3.2796e-07	4.83741e-06
ASV250.Ruminococcaceae	-2.4054	0.501695	2.27335e-05	0.000141187
ASV251.Lachnospiraceae	-4.72315	0.54414	9.69864e-11	6.358e-09
ASV252.Oscillospiraceae	-1.64286	0.45312	0.000805591	0.00297062
ASV254.Clostridiaceae	2.02136	0.607177	0.00187933	0.00592944
ASV256.Lachnospiraceae	-2.01635	0.56592	0.000965998	0.00349656
ASV257.Lachnospiraceae	-1.75504	0.842109	0.0435824	0.0883629
ASV260.Lachnospiraceae	-2.63585	0.698941	0.00052605	0.00202856
ASV267.Lachnospiraceae	-4.65222	1.16403	0.000268596	0.00116517
ASV271.Lachnospiraceae	-4.07654	0.774988	5.15117e-06	4.15268e-05
ASV272.Lachnospiraceae	-3.72186	0.685315	2.97457e-06	2.66241e-05
ASV273.Lachnospiraceae	-2.8646	0.60631	2.83492e-05	0.00016895
ASV278.Ruminococcaceae	-4.17773	0.826035	9.85369e-06	7.17738e-05
ASV283.Lactobacillaceae	-5.07531	1.21806	0.000160395	0.000763171
ASV284.Lachnospiraceae	-4.89904	1.27166	0.000413497	0.0016484
ASV285.Ruminococcaceae	-4.36627	1.08908	0.000258698	0.00113061
ASV286.Lachnospiraceae	-3.7036	0.663511	1.82802e-06	1.73957e-05
ASV288.Lachnospiraceae	-1.7677	0.356442	1.34788e-05	9.03695e-05
ASV289.Lachnospiraceae	-2.14509	0.865704	0.0175379	0.0393437
ASV291.Lachnospiraceae	-6.78336	0.699124	4.5785e-12	5.40263e-10
ASV292.Lachnospiraceae	-3.02284	0.627902	2.13638e-05	0.000135534
ASV294.Oscillospiraceae	-4.77141	1.02671	3.61631e-05	0.000203202
ASV296.Lachnospiraceae	-2.44132	0.860983	0.007143	0.0185288
ASV297.Eggerthellaceae	-5.69667	0.93823	3.74703e-07	5.14127e-06
ASV301.Lachnospiraceae	-4.87453	0.643003	2.94959e-09	8.70129e-08
ASV302.Lachnospiraceae	-3.1538	1.26782	0.0171299	0.038575
ASV306.Lachnospiraceae	-5.106	1.23065	0.000169285	0.000796665
ASV307.Oscillospiraceae	-3.0897	1.15505	0.0107749	0.0263418
ASV308.[Eubacterium] coprostanoligenes group	-2.99793	1.10668	0.00988699	0.0247175
ASV311.Lachnospiraceae	-3.81062	1.67016	0.0279115	0.0607667
ASV312.Lachnospiraceae	-3.17752	0.823383	0.000405444	0.00162729
ASV318.Lachnospiraceae	-2.99988	0.792196	0.000502386	0.00195005
ASV321.Oscillospiraceae	-3.71283	0.39973	1.5531e-11	1.30904e-09
ASV326.Lachnospiraceae	-2.63838	1.2097	0.0351211	0.0737418
ASV328.Lachnospiraceae	-2.357	0.557147	0.000131976	0.000665637
ASV332.Oscillospiraceae	-4.66394	0.931233	1.15291e-05	8.00252e-05
ASV333.Ruminococcaceae	1.16352	0.436987	0.0111151	0.0269872
ASV339.Anaerovoracaceae	-5.58419	0.817564	3.23397e-08	7.63217e-07
ASV341.Oscillospiraceae	-1.64372	0.474009	0.00126972	0.00428078
ASV342.Lachnospiraceae	-5.70432	0.651381	7.66731e-11	5.65464e-09
ASV346.Lachnospiraceae	-2.22461	0.631932	0.00109213	0.00383545
ASV348.Ruminococcaceae	-2.21202	0.41593	4.27389e-06	3.60228e-05
ASV355.Anaerovoracaceae	-3.40864	0.524352	9.35561e-08	1.78058e-06
ASV365.Oscillospiraceae	-5.25603	1.05939	1.33909e-05	9.03695e-05
ASV367.Lachnospiraceae	-3.42346	1.03068	0.00191945	0.00602379
ASV368.Oscillospiraceae	-3.05344	0.376571	5.63657e-10	2.37541e-08
ASV371.Lachnospiraceae	-2.37739	0.463432	7.81788e-06	5.99033e-05
ASV379.Lachnospiraceae	-1.03558	0.403074	0.014028	0.032457
ASV381.Oscillospiraceae	-1.86216	0.371404	1.13286e-05	8.00252e-05
ASV383.Oscillospiraceae	-3.06212	0.837698	0.000738804	0.00275882
ASV385.Anaerovoracaceae	-1.81778	0.646621	0.00760773	0.0195155
ASV394.Lachnospiraceae	-2.37523	0.81775	0.00596278	0.015776
ASV395.Lachnospiraceae	-5.5936	0.672804	2.98289e-10	1.46659e-08
ASV396.Oscillospiraceae	-1.64978	0.566294	0.00582758	0.0155578
ASV400.Lachnospiraceae	-2.01515	0.760825	0.0115118	0.0277224
ASV408.Oscillospiraceae	-2.13869	0.457257	3.2917e-05	0.000190402
ASV409.Lachnospiraceae	-2.7415	0.527848	6.37428e-06	4.94845e-05
ASV411.Lachnospiraceae	-2.22251	0.677174	0.00214358	0.00662154
ASV413.Lachnospiraceae	-2.68817	0.793803	0.00159924	0.00515601
ASV422.Lachnospiraceae	-1.98171	0.648301	0.00397569	0.0113064
ASV423.Oscillospiraceae	-1.45341	0.343885	0.000133614	0.00066807
ASV428.Lachnospiraceae	-1.91767	0.41191	3.52361e-05	0.000199897
ASV429.Oscillospiraceae	-1.89552	0.633557	0.0047317	0.0130453
ASV433.Lachnospiraceae	-1.34417	0.658276	0.0477878	0.0959007
ASV434.Ruminococcaceae	-1.56517	0.590193	0.0114162	0.0276048
ASV437.Lachnospiraceae	-2.82269	0.914825	0.00367875	0.0106919
ASV440.Lachnospiraceae	-3.74585	1.21623	0.00373509	0.0108025
ASV442.Lachnospiraceae	1.11965	0.427679	0.0124299	0.029571
ASV446.Lachnospiraceae	-2.11599	0.878597	0.0207236	0.0459659
ASV449.Lachnospiraceae	-2.43897	0.574265	0.000125408	0.000643399
ASV456.Lachnospiraceae	-2.01746	0.451669	6.3618e-05	0.000347543
ASV462.Ruminococcaceae	-1.95899	0.891772	0.0338951	0.0716778
ASV463.Eggerthellaceae	-3.78539	1.18595	0.00275165	0.00828303
ASV464.Lachnospiraceae	-2.68245	0.67531	0.000289124	0.00120981
ASV465.Lachnospiraceae	-4.80542	1.35009	0.000976161	0.00350831
ASV468.Lachnospiraceae	-2.86701	1.27497	0.0301094	0.0648342
ASV470.Oscillospiraceae	-1.59896	0.62111	0.0138502	0.0323517
ASV474.Ruminococcaceae	-2.47749	0.534537	3.76075e-05	0.000209325
ASV478.Ruminococcaceae	-1.99368	0.909529	0.0342606	0.0721919
ASV480.Ruminococcaceae	-4.17226	0.878111	2.60541e-05	0.000156856
ASV482.Lachnospiraceae	1.06752	0.304476	0.00113764	0.00392519
ASV483.Saccharimonadaceae	-3.0941	1.10504	0.00783116	0.0200017
ASV484.Lachnospiraceae	-1.65871	0.64163	0.0134856	0.0317705
ASV487.Anaerovoracaceae	-1.52982	0.470644	0.00234015	0.00715384
ASV490.Lachnospiraceae	1.07442	0.408801	0.0121156	0.0289401
ASV493.Lachnospiraceae	-2.85792	0.54209	4.95813e-06	4.06292e-05
ASV497.Lachnospiraceae	-1.74278	0.841734	0.0449058	0.0907344
ASV498.Oscillospiraceae	-1.85252	0.853649	0.0359941	0.0753068
ASV499.Ruminococcaceae	-2.08935	0.713541	0.00560386	0.0150972
ASV504.Lachnospiraceae	-2.24813	0.554976	0.000228074	0.00101942
ASV505.Lachnospiraceae	-3.1923	0.483519	6.7409e-08	1.32571e-06
ASV507.Ruminococcaceae	-2.38587	0.934636	0.0146091	0.0336693
ASV519.Lachnospiraceae	-3.36787	0.49718	3.8762e-08	8.47022e-07
ASV523.Oscillospiraceae	-2.91621	0.462135	1.73115e-07	2.9019e-06
ASV525.Lachnospiraceae	-1.82811	0.72927	0.0163487	0.037198
ASV526.Oscillospiraceae	-2.60496	0.654142	0.000280497	0.00119922
ASV527.Oscillospiraceae	-1.33763	0.497367	0.0103883	0.0256447
ASV529.Anaerovoracaceae	-2.49526	0.611041	0.000206522	0.000935344
ASV544.Lachnospiraceae	-2.69916	1.00425	0.0104324	0.0256462
ASV548.Lachnospiraceae	-2.01838	0.748204	0.0101744	0.0253287
ASV549.Lachnospiraceae	-3.12845	1.18308	0.0116369	0.0279097
ASV550.Ruminococcaceae	-1.2187	0.602686	0.0498878	0.0997756
ASV554.Lachnospiraceae	-2.56118	0.609818	0.000144922	0.000712535
ASV560.Lachnospiraceae	-2.80949	0.46103	3.48695e-07	5.0178e-06
ASV565.Oscillospiraceae	-1.58653	0.559707	0.0071603	0.0185288
ASV566.Lachnospiraceae	-3.12049	0.609602	8.09989e-06	6.12684e-05
ASV570.Lachnospiraceae	-1.8403	0.73799	0.0168785	0.0381545
ASV583.Oscillospiraceae	-2.67363	0.619317	0.00010113	0.000528024
ASV596.Oscillospiraceae	-2.67236	0.572498	3.38949e-05	0.000194155
ASV599.Ruminococcaceae	-1.59648	0.593457	0.0103694	0.0256447
ASV600.Enterobacteriaceae	4.17522	0.66181	1.73959e-07	2.9019e-06
ASV619.Ruminococcaceae	-2.32609	0.757567	0.00383131	0.0109732
ASV620.Saccharimonadaceae	-3.61714	1.0285	0.00110292	0.00385044
ASV628.Lachnospiraceae	-4.04028	1.08922	0.000631025	0.00237137
ASV646.Erysipelotrichaceae	1.14814	0.296205	0.000385362	0.00156802
ASV657.Lachnospiraceae	-2.27236	0.719361	0.00301257	0.00897684
ASV658.Lachnospiraceae	-3.47472	0.55244	1.84999e-07	2.94998e-06
ASV665.Lachnospiraceae	-3.13302	0.788162	0.000286607	0.00120784
ASV692.Erysipelotrichaceae	-3.73496	0.973064	0.000431242	0.0017076
ASV698.Caulobacteraceae	1.50056	0.673315	0.0315251	0.0673905
ASV707.Monoglobaceae	-1.69629	0.669585	0.015321	0.0350364
ASV712.Lachnospiraceae	-1.82201	0.667566	0.00938743	0.0235684
ASV715.Lachnospiraceae	-2.05118	0.921748	0.0317635	0.0676552
ASV721.Ruminococcaceae	-2.07169	0.620309	0.00182391	0.00581678
ASV722.Lachnospiraceae	-3.21948	0.80293	0.000258283	0.00113061
ASV749.Ruminococcaceae	-3.08155	0.632882	1.79534e-05	0.000116401
ASV750.Lachnospiraceae	1.31088	0.464947	0.0074473	0.0191874
ASV756.Lachnospiraceae	-1.91769	0.927662	0.045225	0.0910674
ASV768.Peptococcaceae	-2.14874	0.390831	2.39669e-06	2.24452e-05
ASV772.Oscillospiraceae	-2.02563	0.671789	0.00444478	0.0123699
ASV777.Ruminococcaceae	-2.04488	0.585826	0.00118929	0.00405597
ASV782.Lachnospiraceae	-1.08147	0.510272	0.0403124	0.0825844
ASV790.Lachnospiraceae	1.47358	0.628908	0.0241845	0.053044
ASV808.Ruminococcaceae	-1.72239	0.606668	0.00707645	0.0184739
ASV827.Ruminococcaceae	-2.36243	0.688898	0.00141648	0.00466884
ASV854.Lachnospiraceae	1.70045	0.433126	0.00033208	0.00136061
ASV895.Lachnospiraceae	-1.87144	0.86795	0.0371392	0.0771555
ASV940.Lachnospiraceae	-1.80295	0.752428	0.021334	0.0469666
ASV988.Lachnospiraceae	1.27834	0.379619	0.00168744	0.0054108
ASV1001.Lachnospiraceae	1.01315	0.350835	0.00623107	0.0163392
ASV1032.Ruminococcaceae	1.39641	0.341933	0.000206375	0.000935344
ASV1066.Sutterellaceae	1.11803	0.347113	0.00253962	0.0077236
ASV1121.Lachnospiraceae	-1.97363	0.812977	0.0197904	0.0440617
ASV1151.Lachnospiraceae	1.13692	0.498805	0.0280599	0.0608653
ASV1166.Lachnospiraceae	-2.14572	0.720381	0.00490217	0.0134525
ASV1174.Lachnospiraceae	1.13805	0.349756	0.00231838	0.00712418
ASV1212.Lachnospiraceae	1.9404	0.654012	0.00505696	0.013813
ASV1213.Lachnospiraceae	-3.22078	0.642978	1.14995e-05	8.00252e-05
ASV1235.Enterobacteriaceae	1.7846	0.308723	9.61521e-07	1.07037e-05
ASV1237.Lachnospiraceae	1.10916	0.36046	0.00376374	0.0108322
ASV1301.Enterobacteriaceae	2.15861	0.39879	3.15197e-06	2.7348e-05
ASV1308.Lachnospiraceae	1.25839	0.268862	3.25875e-05	0.000190362
ASV1525.Erysipelotrichaceae	1.63863	0.634084	0.0135159	0.0317705
ASV1559.Enterobacteriaceae	1.74343	0.327441	4.19006e-06	3.5828e-05
ASV1580.Enterobacteriaceae	1.78653	0.413684	0.000100659	0.000528024
ASV1625.Ruminococcaceae	1.10043	0.341993	0.00256239	0.00775288
ASV1652.Enterobacteriaceae	1.79771	0.307417	7.73639e-07	8.77783e-06

## Sheet: Table S5
Supplemental Table S5. Fold changes used for creation of Figure 8 heatmap showing shared differentially abundant taxa.
Taxa ID	Broad MNV vs PBS MNV	Anaerobe MNV vs PBS MNV
[Eubacterium] ventriosum group	-4.87547	-3.03357
Alphaproteobacteria	2.79673	10.3677
Anaerofustis	3.4023	8.08403
ASV101.Oscillospiraceae	-4.80062	-4.17016
ASV1032.Ruminococcaceae	1.05469	1.39641
ASV111.Eggerthellaceae	-5.8749	-5.92196
ASV1121.Lachnospiraceae	-1.95319	-1.97363
ASV1166.Lachnospiraceae	-2.2708	-2.14572
ASV1174.Lachnospiraceae	1.03553	1.13805
ASV120.Lachnospiraceae	-3.29185	-4.3478
ASV121.Eggerthellaceae	-5.32024	-6.40726
ASV1213.Lachnospiraceae	-3.34916	-3.22078
ASV126.Oscillospiraceae	-5.23595	-4.43827
ASV133.Lachnospiraceae	-3.27827	-2.7605
ASV142.Lachnospiraceae	-2.11344	-2.04321
ASV144.Lachnospiraceae	-2.34152	-2.76207
ASV148.Lachnospiraceae	-5.42379	-5.25273
ASV152.Lachnospiraceae	-3.87007	-4.32413
ASV1525.Erysipelotrichaceae	2.21857	1.63863
ASV154.Erysipelotrichaceae	-3.40718	-2.59216
ASV158.Oscillospiraceae	-2.9101	-2.47269
ASV159.Lachnospiraceae	-3.44086	-3.47649
ASV162.UCG-010	-4.14128	-3.9402
ASV176.Lachnospiraceae	-3.02945	-5.20702
ASV182.Lachnospiraceae	-3.5734	-6.95904
ASV20.Muribaculaceae	-6.20265	-6.74419
ASV203.Erysipelotrichaceae	-3.43496	-4.47322
ASV206.Oscillospiraceae	-3.12919	-3.41829
ASV21.Muribaculaceae	-4.06563	-9.57826
ASV212.Lachnospiraceae	-1.3598	-1.61737
ASV216.Oscillospiraceae	-3.89377	-4.00202
ASV22.Muribaculaceae	-4.94868	-9.72542
ASV231.Lachnospiraceae	-3.64553	-3.95005
ASV250.Ruminococcaceae	-1.84248	-2.4054
ASV272.Lachnospiraceae	-4.40359	-3.72186
ASV283.Lactobacillaceae	-4.92955	-5.07531
ASV289.Lachnospiraceae	-2.44949	-2.14509
ASV294.Oscillospiraceae	-5.21997	-4.77141
ASV297.Eggerthellaceae	-3.34979	-5.69667
ASV302.Lachnospiraceae	-3.12795	-3.1538
ASV306.Lachnospiraceae	-3.89846	-5.106
ASV308.[Eubacterium] coprostanoligenes group	-3.29332	-2.99793
ASV318.Lachnospiraceae	-2.29766	-2.99988
ASV326.Lachnospiraceae	-3.38966	-2.63838
ASV328.Lachnospiraceae	-2.76668	-2.357
ASV333.Ruminococcaceae	1.56558	1.16352
ASV34.Muribaculaceae	-5.717	-6.24465
ASV346.Lachnospiraceae	-2.43503	-2.22461
ASV365.Oscillospiraceae	-6.02184	-5.25603
ASV367.Lachnospiraceae	-3.2903	-3.42346
ASV371.Lachnospiraceae	-2.70381	-2.37739
ASV379.Lachnospiraceae	-1.30137	-1.03558
ASV385.Anaerovoracaceae	-2.08728	-1.81778
ASV394.Lachnospiraceae	-1.98134	-2.37523
ASV40.Muribaculaceae	-4.35398	-9.26979
ASV400.Lachnospiraceae	-2.54045	-2.01515
ASV411.Lachnospiraceae	-2.54999	-2.22251
ASV413.Lachnospiraceae	-2.97196	-2.68817
ASV42.Oscillospiraceae	-3.09742	-4.64461
ASV422.Lachnospiraceae	-2.16016	-1.98171
ASV428.Lachnospiraceae	-2.06582	-1.91767
ASV433.Lachnospiraceae	-1.52974	-1.34417
ASV437.Lachnospiraceae	-3.25801	-2.82269
ASV440.Lachnospiraceae	-4.53386	-3.74585
ASV446.Lachnospiraceae	-2.47557	-2.11599
ASV462.Ruminococcaceae	-2.40119	-1.95899
ASV465.Lachnospiraceae	-4.68154	-4.80542
ASV468.Lachnospiraceae	-2.9667	-2.86701
ASV47.Rikenellaceae	-3.25879	-4.09105
ASV48.Lachnospiraceae	-6.27173	-6.54743
ASV480.Ruminococcaceae	-3.75817	-4.17226
ASV483.Saccharimonadaceae	-3.45466	-3.0941
ASV484.Lachnospiraceae	-2.04994	-1.65871
ASV49.Muribaculaceae	-5.26789	-5.81825
ASV498.Oscillospiraceae	-2.28044	-1.85252
ASV499.Ruminococcaceae	-2.85362	-2.08935
ASV525.Lachnospiraceae	-2.11905	-1.82811
ASV544.Lachnospiraceae	-2.67135	-2.69916
ASV549.Lachnospiraceae	-3.0482	-3.12845
ASV550.Ruminococcaceae	-1.39709	-1.2187
ASV560.Lachnospiraceae	-3.49068	-2.80949
ASV570.Lachnospiraceae	-2.01083	-1.8403
ASV599.Ruminococcaceae	-1.66729	-1.59648
ASV6.Bacteroidaceae	-5.79444	-8.17455
ASV600.Enterobacteriaceae	1.77591	4.17522
ASV646.Erysipelotrichaceae	1.04403	1.14814
ASV7.Rikenellaceae	-4.56584	-10.4596
ASV707.Monoglobaceae	-1.77387	-1.69629
ASV712.Lachnospiraceae	-1.86636	-1.82201
ASV72.Ruminococcaceae	-2.62206	-4.20709
ASV721.Ruminococcaceae	-2.15658	-2.07169
ASV722.Lachnospiraceae	-3.63794	-3.21948
ASV73.Lactobacillaceae	-3.95967	-6.2161
ASV74.Lachnospiraceae	-5.94653	-6.85894
ASV772.Oscillospiraceae	-2.26123	-2.02563
ASV777.Ruminococcaceae	-2.24507	-2.04488
ASV790.Lachnospiraceae	1.70762	1.47358
ASV808.Ruminococcaceae	-1.88965	-1.72239
ASV827.Ruminococcaceae	-2.33229	-2.36243
ASV85.Eggerthellaceae	-5.41936	-5.40817
ASV854.Lachnospiraceae	1.88398	1.70045
ASV93.Oscillospiraceae	-2.09478	-3.09027
ASV940.Lachnospiraceae	-1.75075	-1.80295
ASV98.Lachnospiraceae	-7.06108	-6.3431
ASV988.Lachnospiraceae	1.17968	1.27834
Bifidobacteriales	-3.78416	-2.71509
Defluviitaleaceae	-4.49633	3.2781
Harryflintia	1.81898	6.59358
Lactobacillus	2.83727	-2.93931
Oscillospira	3.12123	7.79861
Saccharimonadaceae	-3.27954	4.4961
Verrucomicrobiota	4.19502	5.27817
